# Supplementary material for: Identification of Atypical Circulating Tumor Cells with Prognostic Value in Metastatic Breast Cancer Patients
Source: Cancers (Basel). 2022 Feb 13;14(4):932. doi: 10.3390/cancers14040932 (PMC8869799; doi:10.3390/cancers14040932)
Supplement: Supplementary file 1 [file cancers-14-00932-s001.zip]

Archive with 1 entries (1 files):
- cancers-1543111-supplementary.pdf
